# Supplementary material for: 2-oxoglutarate triggers assembly of active dodecameric Methanosarcina mazei glutamine synthetase
Source: eLife. 2025 Mar 31;13:RP97484. doi: 10.7554/eLife.97484 (PMC11957540; doi:10.7554/eLife.97484)
Supplement: Figure 1—figure supplement 2—source data 2. [file elife-97484-fig1-figsupp2-data2.zip]

Archive with 2 entries (2 files):
- Figure1-figure_supplement_2_source_data_raw/Figure1-figure_supplement_2_source_data_1_raw.jpg
- Figure1-figure_supplement_2_source_data_raw/Figure1-figure_supplement_2_source_data_2_raw.jpg
